# Supplementary material for: Graph-based deep fusion for architectural text representation
Source: PeerJ Comput Sci. 2025 Mar 19;11:e2735. doi: 10.7717/peerj-cs.2735 (PMC11935773; doi:10.7717/peerj-cs.2735)
Supplement: Supplemental Information 1 [file peerj-cs-11-2735-s001.zip]

Archive with 14 entries (12 files):
- text_gcn.pytorch-master - ╕▒▒╛/code_experence.py
- text_gcn.pytorch-master - ╕▒▒╛/config.py
- text_gcn.pytorch-master - ╕▒▒╛/contact_softmax.py
- text_gcn.pytorch-master - ╕▒▒╛/models/
- text_gcn.pytorch-master - ╕▒▒╛/models/gcn.py
- text_gcn.pytorch-master - ╕▒▒╛/models/mlp.py
- text_gcn.pytorch-master - ╕▒▒╛/outrange3-10kb.py
- text_gcn.pytorch-master - ╕▒▒╛/preprocess/
- text_gcn.pytorch-master - ╕▒▒╛/preprocess/build_graph.py
- text_gcn.pytorch-master - ╕▒▒╛/preprocess/R8_process_1.py
- text_gcn.pytorch-master - ╕▒▒╛/preprocess/R8_processe_2.py
- text_gcn.pytorch-master - ╕▒▒╛/preprocess/remove_words.py
- text_gcn.pytorch-master - ╕▒▒╛/preprocess/thunews_process.py
- text_gcn.pytorch-master - ╕▒▒╛/train.py
