# Supplementary material for: Graph-based deep fusion for architectural text representation
Source: PeerJ Comput Sci. 2025 Mar 19;11:e2735. doi: 10.7717/peerj-cs.2735 (PMC11935773; doi:10.7717/peerj-cs.2735)
Supplement: Supplemental Information 1 [file peerj-cs-11-2735-s001.zip › text_gcn.pytorch-master - ╕▒▒╛/config.py]

class CONFIG(object):
    """docstring for CONFIG"""
    def __init__(self):
        super(CONFIG, self).__init__()
        
        self.dataset = 'R8'
        self.model = 'gcn'  # 'gcn', 'gcn_cheby', 'dense'
        self.learning_rate = 0.02   # Initial learning rate.
        self.epochs  = 200  # Number of epochs to train.
        self.hidden1 = 200  # Number of units in hidden layer 1.
        self.dropout = 0.5  # Dropout rate (1 - keep probability).
        self.weight_decay = 0.   # Weight for L2 loss on embedding matrix.
        self.early_stopping = 10 # Tolerance for early stopping (# of epochs).
        self.max_degree = 3      # Maximum Chebyshev polynomial degree.
