# Supplementary material for: Graph-based deep fusion for architectural text representation
Source: PeerJ Comput Sci. 2025 Mar 19;11:e2735. doi: 10.7717/peerj-cs.2735 (PMC11935773; doi:10.7717/peerj-cs.2735)
Supplement: Supplemental Information 1 [file peerj-cs-11-2735-s001.zip › text_gcn.pytorch-master - ╕▒▒╛/models/gcn.py]

#!/usr/bin/env python
import torch
import torch.nn as nn


class GraphConvolution(nn.Module):
    def __init__(self, input_dim, \
                 output_dim, \
                 support, \
                 act_func=None, \
                 featureless=False, \
                 dropout_rate=0., \
                 bias=False):
        super(GraphConvolution, self).__init__()
        self.support = support
        self.featureless = featureless

        for i in range(len(self.support)):
            setattr(self, 'W{}'.format(i), nn.Parameter(torch.randn(input_dim, output_dim)))

        if bias:
            self.b = nn.Parameter(torch.zeros(1, output_dim))

        self.act_func = act_func
        self.dropout = nn.Dropout(dropout_rate)

    def forward(self, x):
        x = self.dropout(x)

        for i in range(len(self.support)):
            if self.featureless:
                pre_sup = getattr(self, 'W{}'.format(i))
            else:
                pre_sup = x.mm(getattr(self, 'W{}'.format(i)))

            if i == 0:
                out = self.support[i].mm(pre_sup)
            else:
                out += self.support[i].mm(pre_sup)

        if self.act_func is not None:
            out = self.act_func(out)

        self.embedding = out
        return out


class GCN(nn.Module):
    def __init__(self, input_dim, \
                 support, \
                 dropout_rate=0., \
                 num_classes=10):
        super(GCN, self).__init__()

        # GraphConvolution
        self.layer1 = GraphConvolution(input_dim, 200, support, act_func=nn.ReLU(), featureless=True,
                                       dropout_rate=dropout_rate)
        self.layer2 = GraphConvolution(200, num_classes, support, dropout_rate=dropout_rate)

    def forward(self, x):
        out = self.layer1(x)
        out = self.layer2(out)
        return out

#****************************************************************************************
# import torch
# import torch.nn as nn
#
# custom_embedding = 'E:/tmp.txt'
#
#
# class GraphConvolution(nn.Module):
#     def __init__(self, input_dim, \
#                  output_dim, \
#                  support, \
#                  act_func=None, \
#                  featureless=False, \
#                  dropout_rate=0., \
#                  bias=False):
#         super(GraphConvolution, self).__init__()
#         self.support = support
#         self.featureless = featureless
#
#         for i in range(len(self.support)):
#             setattr(self, 'W{}'.format(i), nn.Parameter(torch.randn(input_dim, output_dim)))
#
#         if bias:
#             self.b = nn.Parameter(torch.zeros(1, output_dim))
#
#         self.act_func = act_func
#         self.dropout = nn.Dropout(dropout_rate)
#
#     def forward(self, x):
#         x = self.dropout(x)
#
#         for i in range(len(self.support)):
#             if self.featureless:
#                 pre_sup = getattr(self, 'W{}'.format(i))
#             else:
#                 pre_sup = x.mm(getattr(self, 'W{}'.format(i)))
#
#             if i == 0:
#                 out = self.support[i].mm(pre_sup)
#             else:
#                 out += self.support[i].mm(pre_sup)
#
#         if self.act_func is not None:
#             out = self.act_func(out)
#
#         self.embedding = out
#         return out
#
#
# class GCN(nn.Module):
#     def __init__(self, input_dim, support, dropout_rate=0., num_classes=10):
#         super(GCN, self).__init__()
#
#         # GraphConvolution
#         self.layer1 = GraphConvolution(input_dim, 200, support, act_func=nn.ReLU(), featureless=True,
#                                        dropout_rate=dropout_rate)
#         self.layer2 = GraphConvolution(200, num_classes, support, dropout_rate=dropout_rate)
#         self.custom_embedding = nn.Parameter(custom_embedding)  # 添加自定义embedding矩阵
#
#     def forward(self, x):
#         out = self.layer1(self.custom_embedding)  # 使用自定义embedding作为输入
#         out = self.layer2(out)
#         return out
