# Supplementary material for: Graph-based deep fusion for architectural text representation
Source: PeerJ Comput Sci. 2025 Mar 19;11:e2735. doi: 10.7717/peerj-cs.2735 (PMC11935773; doi:10.7717/peerj-cs.2735)
Supplement: Supplemental Information 1 [file peerj-cs-11-2735-s001.zip › text_gcn.pytorch-master - ╕▒▒╛/outrange3-10kb.py]

#!/usr/bin/env python
# -*- coding:utf-8 -*-
# author zhouhuawei time:2023/12/30
import os

def delete_invalid_txt_files(directory):
    for filename in os.listdir(directory):
        if filename.endswith(".txt"):
            file_path = os.path.join(directory, filename)
            file_size = os.path.getsize(file_path) / 1024  # 获取文件大小并转换为KB
            if file_size < 3 or file_size > 9:
                os.remove(file_path)

# 使用示例：
delete_invalid_txt_files("E:/建筑数据集处理后/建筑行业新闻")
