# Supplementary material for: Graph-based deep fusion for architectural text representation
Source: PeerJ Comput Sci. 2025 Mar 19;11:e2735. doi: 10.7717/peerj-cs.2735 (PMC11935773; doi:10.7717/peerj-cs.2735)
Supplement: Supplemental Information 1 [file peerj-cs-11-2735-s001.zip › text_gcn.pytorch-master - ╕▒▒╛/preprocess/remove_words.py]

from nltk.corpus import stopwords
import nltk
from nltk.wsd import lesk
from nltk.corpus import wordnet as wnl
import jieba

import sys
sys.path.append('E:/文本分类/text_gcn.pytorch-master/')
from utils.utils import clean_str, loadWord2Vec  


if len(sys.argv) != 2:
	sys.exit("Use: python remove_words.py <dataset>")

datasets = ['20ng', 'R8', 'R52', 'ohsumed', 'mr']
dataset = sys.argv[1]

if dataset not in datasets:
	sys.exit("wrong dataset name")

'''英文停用词
nltk.download('stopwords')
stop_words = set(stopwords.words('english'))
#print(stop_words)
'''

'''中文停用词'''
stop_words = set()

with open('E:/stopwords-master/cn_stopwords.txt', 'r', encoding='utf-8') as file:
    for line in file:
        word = line.strip()  # 去除行末的换行符和空白字符
        stop_words.add(word)

# Read Word Vectors
# word_vector_file = 'data/glove.6B/glove.6B.200d.txt'
# vocab, embd, word_vector_map = loadWord2Vec(word_vector_file)
# word_embeddings_dim = len(embd[0])
# dataset = '20ng'

doc_content_list = []
#with open('data/wiki_long_abstracts_en_text.txt', 'r') as f:
with open('E:/文本分类/text_gcn.pytorch-master/data/corpus/' + dataset + '.txt', 'rb') as f:
    for line in f.readlines():
        doc_content_list.append(line.strip().decode('utf-8'))
print("doc_contest_list:",doc_content_list)

# to remove rare words
word_freq = {}
for doc_content in doc_content_list:
    temp = clean_str(doc_content)
    words = jieba.lcut(temp, cut_all=True, HMM=True)
    words = [word for word in words if word != ' ']
    for word in words:
        if word in word_freq:
            word_freq[word] += 1
        else:
            word_freq[word] = 1


clean_docs = []
for doc_content in doc_content_list:
    temp = clean_str(doc_content)
    words = jieba.lcut(temp, cut_all=True, HMM=True)
    words = [word for word in words if word != ' ']
    doc_words = []
    for word in words:
        # word not in stop_words and word_freq[word] >= 5
        if dataset == 'mr':
            doc_words.append(word)
        elif word not in stop_words and word_freq[word] >= 5:
            doc_words.append(word)

    doc_str =' '.join(doc_words).strip()
    print("doc_str:",doc_str)
    #if doc_str == '':
        #doc_str = temp
    clean_docs.append(doc_str)
clean_corpus_str = '\n'.join(clean_docs)


#with open('../data/wiki_long_abstracts_en_text.clean.txt', 'w') as f:
with open('E:/文本分类/text_gcn.pytorch-master/data/corpus/' + dataset + '.clean.txt', 'w',encoding='utf-8') as f:
    f.write(clean_corpus_str)

#dataset = '20ng'
min_len = 10000
aver_len = 0
max_len = 0

#with open('../data/wiki_long_abstracts_en_text.txt', 'r') as f:
with open('E:/文本分类/text_gcn.pytorch-master/data/corpus/' + dataset + '.clean.txt', 'r',encoding='utf-8') as f:
    lines = f.readlines()
    for line in lines:
        line = line.strip()
        temp = line
        aver_len = aver_len + len(temp)
        if len(temp) < min_len:
            min_len = len(temp)
        if len(temp) > max_len:
            max_len = len(temp)

aver_len = 1.0 * aver_len / len(lines)
print('Min_len : ' + str(min_len))
print('Max_len : ' + str(max_len))
print('Average_len : ' + str(aver_len))
